# Supplementary material for: Feasibility Pilot of the LaceUp Compression–Weight Sleeve for Essential Tremor
Source: Bioengineering (Basel). 2026 Jul 8;13(7):785. doi: 10.3390/bioengineering13070785 (PMC13405488; doi:10.3390/bioengineering13070785)
Supplement: Supplementary file 1 [file bioengineering-13-00785-s001.zip]

Archive with 1 entries (1 files):
- bioengineering-4385209-supplementary.pdf
